# Supplementary material for: A de novo chromosome-scale assembly of the Lablab purpureus genome
Source: Front Plant Sci. 2024 Mar 5;15:1347744. doi: 10.3389/fpls.2024.1347744 (PMC10948561; doi:10.3389/fpls.2024.1347744)
Supplement: Supplementary file 2 [file Table_1.xlsx]

## Sheet: Table S1
Supplementary Table S1. Annotation statistics for L. purpureus.
Number of predicted gene models	28511
Total gene length (Mb)	94.58
Average gene size (nt)	3317
Average number of exons/gene	5.13
Total exon length (Mb)	34.99
Average exon length (nt)	239.2
GC content of exons (%)	44.28
Average number of Introns/gene	4.132
Total intron length (Mb)	59.61
Average intron length (nt)	506
GC content of introns (%)	31.58

## Sheet: Table S2
Supplementary Table S2. Functional annotations of L. purpureus protein-coding genes.
Database	Number of genes annotated (% of all predicted genes)
NR	26,441 (92.74%)
GO	23,236 (81.50%)
Swissprot	20,064 (70.37%)
EC	11,524 (40.42%)
KEGG	5,161 (18.10%)
Total (predicted gene models)	28511

## Sheet: Table S3
Supplementary Table S3. Noncoding RNA in the L. purpureus genome.
Type	Number	Length (nt)	Mean length (nt)
rRNA	317	198943	627.58
microRNA	4132	374254	90.57
snRNA	13780	916752	66.53
snoRNA	13494	881885	65.35
splicing	286	34867	121.91
tRNA	847	63478	74.94
other ncRNA	4974	401352	80.69

## Sheet: Table S4
Supplementary Table S4. List of significantly expanded or contracted gene families in L. purpureus.
Expansion:
Orthogroup	Description
OG0000001	Retrovirus-related Pol polyprotein from transposon TNT 1-94
OG0000015	probable leucine-rich repeat receptor-like protein kinase At1g35710
OG0000019	cytochrome P450 71D8-like
OG0000025	Retrovirus-related Pol polyprotein from transposon TNT 1-94
OG0000041	disease resistance protein RGA2-like
OG0000057	cytosolic sulfotransferase 12-like
OG0000069	disease resistance protein RGA2-like
OG0000078	(+)-neomenthol dehydrogenase
OG0000080	sugar transport protein 10-like
OG0000113	G-type lectin S-receptor-like serine/threonine-protein kinase At4g27290
OG0000118	protein JINGUBANG
OG0000123	probable glutathione S-transferase
OG0000126	Retrotransposable element Tf2
OG0000138	uncharacterized protein LOC124844077
OG0000147	Isoleucine N-monooxygenase 2
OG0000173	WAT1-related protein
OG0000191	lysine histidine transporter 2-like
OG0000199	Retrovirus-related Pol polyprotein from transposon RE1 Retro element 1
OG0000211	Retrovirus-related Pol polyprotein from transposon TNT 1-94
OG0000233	ethylene-responsive transcription factor ERF095-like
OG0000244	cinnamoyl-CoA reductase 1-like
OG0000270	G-type lectin S-receptor-like serine/threonine-protein kinase At1g67520
OG0000280	60S ribosomal protein L5
OG0000317	S-adenosylmethionine synthase
OG0000319	salicylic acid-binding protein 2
OG0000325	probable F-box protein At4g22030
OG0000330	C17orf53-like protein
OG0000334	probable aldo-keto reductase 1 isoform X1
OG0000368	ethylene-responsive transcription factor 1B
OG0000467	alpha-L-arabinofuranosidase 1
OG0000478	Cytochrome P450 71A4
OG0000544	Cysteine-rich receptor-like protein kinase 2
OG0000709	GTP cyclohydrolase 1
OG0000749	Zinc finger CCCH domain-containing protein 48
OG0001095	protein C2-DOMAIN ABA-RELATED 11
OG0001230	uncharacterized protein LOC109814597
OG0001541	protein MKS1
OG0001614	Phytosulfokines 3
OG0001935	IAA-amino acid hydrolase ILR1-like 4
OG0001946	protein ETHYLENE INSENSITIVE 3
OG0002275	putative pentatricopeptide repeat-containing protein At5g08490
OG0002294	Helicase ATP-binding domain-containing protein
OG0002381	hypothetical protein E2542_SST16626
OG0002744	zinc finger SWIM domain-containing protein 3
OG0003123	photosystem II CP47 chlorophyll apoprotein
OG0004012	elastase/trypsin inhibitor
OG0004689	non-specific lipid transfer protein GPI-anchored 14
OG0005433	Retrovirus-related Pol polyprotein from transposon 17.6
OG0007020	pentatricopeptide repeat-containing protein At2g36730
Contraction:
Orthogroup	Description
OG0000007	beta-glucosidase 13-like
OG0000014	isoflavone 3'-hydroxylase-like
OG0000018	Cellulose synthase A catalytic subunit 7 [UDP-forming]
OG0000023	pleiotropic drug resistance protein 1
OG0000016	ATPase 8, plasma membrane-type
OG0000020	serine/threonine-protein kinase SRK2I
OG0000021	zinc finger protein GAI-ASSOCIATED FACTOR 1-like
OG0000006	putative pentatricopeptide repeat-containing protein At1g12700, mitochondrial
OG0000017	probable serine/threonine-protein kinase PIX13
OG0000024	receptor-like protein EIX2
OG0000027	polyprotein
OG0000030	rac-like GTP-binding protein RAC13
OG0000031	proline-rich receptor-like protein kinase PERK9
OG0000011	Transposon Ty3-I Gag-Pol polyprotein
OG0000029	shaggy-related protein kinase eta isoform X3
OG0000058	cytochrome P450 83B1
OG0000034	FT-interacting protein 3-like
OG0000005	Auxin-induced protein X10A
OG0000039	LEAF RUST 10 DISEASE-RESISTANCE LOCUS RECEPTOR-LIKE PROTEIN KINASE-like 2.1
OG0000051	lupeol synthase
OG0000055	ADP-ribosylation factor 2 isoform X1
OG0000061	Ribonuclease H-like superfamily
OG0000064	serine/threonine-protein phosphatase PP1
OG0000066	heavy metal-associated isoprenylated plant protein 39-like
OG0000071	short-chain dehydrogenase TIC 32, chloroplastic isoform X1
OG0000086	senescence-specific cysteine protease SAG39
OG0000088	Trans-resveratrol di-O-methyltransferase
OG0000036	actin
OG0000053	probable terpene synthase 2
OG0000077	ubiquitin-conjugating enzyme E2-17 kDa
OG0000083	auxin transporter-like protein 1
OG0000037	serine carboxypeptidase-like 11
OG0000042	cysteine synthase, chloroplastic/chromoplastic
OG0000046	interactor of constitutive active ROPs 3
OG0000052	nucleolar protein 12
OG0000060	pto-interacting protein 1 isoform X1
OG0000075	L-type lectin-domain containing receptor kinase S.4
OG0000076	putative polygalacturonase
OG0000104	Serine/threonine-protein kinase CBK1
OG0000110	putative disease resistance protein At3g14460
OG0000117	putative phospholipid-transporting ATPase 9
OG0000119	nucleobase-ascorbate transporter 6
OG0000158	probable serine/threonine-protein kinase At1g54610
OG0000170	cellulose synthase-like protein H1 isoform X2
OG0000187	ATP-dependent 6-phosphofructokinase 3
OG0000264	probable polygalacturonase isoform X2
OG0000002	uncharacterized protein LOC114163487
OG0000035	probable LRR receptor-like serine/threonine-protein kinase At3g47570
OG0000079	E3 ubiquitin-protein ligase RGLG5-like isoform X1
OG0000095	kinesin-like protein KIN-7K, chloroplastic isoform X1
OG0000121	Protein FAR1-RELATED SEQUENCE 5
OG0000125	Autophagy-related protein 8C
OG0000127	GDSL esterase/lipase At5g33370
OG0000133	serine/threonine-protein kinase STY13
OG0000136	protein argonaute PNH1-like
OG0000144	probable lipid phosphate phosphatase 4
OG0000166	E3 ubiquitin-protein ligase RMA1H1-like
OG0000172	protein FAM135B-like isoform X1
OG0000189	hypersensitive-induced reaction 1 protein
OG0000201	14-3-3-like protein C
OG0000202	E3 ubiquitin-protein ligase AIRP2-like isoform X1
OG0000213	lactoylglutathione lyase GLX1
OG0000216	G-type lectin S-receptor-like serine/threonine-protein kinase RKS1
OG0000225	cellulose synthase-like protein D4
OG0000262	glutamate decarboxylase
OG0000283	uncharacterized WD repeat-containing protein C2A9.03
OG0000303	protein NRT1/ PTR FAMILY 7.3
OG0000054	MADS-box transcription factor 23-like isoform X1
OG0000067	GDSL esterase/lipase At1g28600-like
OG0000074	hypothetical protein KK1_004422
OG0000109	putative receptor protein kinase ZmPK1
OG0000137	probable E3 ubiquitin-protein ligase HIP1 isoform X1
OG0000141	geraniol 8-hydroxylase
OG0000152	uncharacterized protein LOC106766773
OG0000155	protein NETWORKED 1D
OG0000159	basic form of pathogenesis-related protein 1-like
OG0000160	zinc finger protein 4
OG0000163	potassium transporter 8
OG0000176	equilibrative nucleotide transporter 3
OG0000178	Retrovirus-related Pol polyprotein from transposon TNT 1-94
OG0000190	UDP-rhamnose/UDP-galactose transporter 4
OG0000192	histidine kinase 4
OG0000203	CTP synthase
OG0000204	calcium permeable stress-gated cation channel 1-like
OG0000214	protein ZINC INDUCED FACILITATOR-LIKE 1
OG0000219	calcium-transporting ATPase 8, plasma membrane-type
OG0000228	protein LATERAL ORGAN BOUNDARIES
OG0000232	soluble inorganic pyrophosphatase 4
OG0000239	carbonic anhydrase 2-like
OG0000241	alpha,alpha-trehalose-phosphate synthase [UDP-forming] 1-like
OG0000243	amino acid permease 3
OG0000247	nuclear transcription factor Y subunit B-7
OG0000248	dof zinc finger protein DOF2.5-like
OG0000253	probable methyltransferase PMT3
OG0000254	VAN3-binding protein
OG0000255	High affinity sulfate transporter 2
OG0000257	ABC transporter C family member 3
OG0000271	glucose-1-phosphate adenylyltransferase large subunit 1
OG0000274	Ubiquitin carboxyl-terminal hydrolase
OG0000294	Ubiquitin-conjugating enzyme E2 5
OG0000313	AT-hook motif nuclear-localized protein 1
OG0000343	fructose-bisphosphate aldolase 6, cytosolic
OG0000344	ADP,ATP carrier protein 3, mitochondrial
OG0000350	probable receptor-like protein kinase At5g18500
OG0000365	silicon efflux transporter LSI2
OG0000367	serine/threonine-protein kinase STY13-like
OG0000371	Calcium-binding mitochondrial carrier protein SCaMC-2
OG0000373	transcription factor bHLH93-like isoform X1
OG0000377	transcription factor bHLH112-like
OG0000395	glutathione S-transferase F9
OG0000410	Oxysterol-binding protein-related protein 4B
OG0000432	vesicle transport v-SNARE 13
OG0000460	probable serine/threonine-protein kinase WNK4 isoform X2
OG0000474	F-box/kelch-repeat protein At1g74510
OG0000476	putative boron transporter 2
OG0000494	uncharacterized isomerase BH0283-like
OG0000527	serine/threonine protein phosphatase 2A 57 kDa regulatory subunit B' kappa isoform
OG0000575	protein DETOXIFICATION 21
OG0000580	ARF guanine-nucleotide exchange factor GNOM
OG0000699	Protein FLOWERING LOCUS T
OG0000028	Pro-Pol polyprotein
OG0000062	protein NUCLEAR FUSION DEFECTIVE 6, chloroplastic/mitochondrial-like isoform X4
OG0000084	LRR receptor-like serine/threonine-protein kinase IOS1
OG0000154	MADS-box protein SOC1 isoform X2
OG0000171	protein MAIN-LIKE 1-like isoform X1
OG0000188	phosphoglycerate mutase-like protein 1 isoform X1
OG0000215	DVL family protein
OG0000217	protein DA1-related 1-like
OG0000218	putative nuclease HARBI1
OG0000222	probable protein phosphatase 2C 5
OG0000238	homeobox-leucine zipper protein HDG2
OG0000250	SKP1-like protein 21 isoform X1
OG0000251	Metal-nicotianamine transporter YSL1
OG0000263	serine/threonine-protein kinase Nek2
OG0000275	RNA-binding protein 39
OG0000287	protein GRAVITROPIC IN THE LIGHT 1
OG0000295	tubby-like F-box protein 8
OG0000302	Protein ELF4-LIKE 4
OG0000310	oxysterol-binding protein-related protein 1C isoform X1
OG0000327	aspartic proteinase
OG0000337	topless-related protein 4 isoform X2
OG0000341	probable choline kinase 2
OG0000342	tubby-like F-box protein 2
OG0000348	Proteasome inhibitor-related protein
OG0000351	Purple acid phosphatase 17
OG0000355	Ultraviolet-B receptor UVR8
OG0000356	ABC transporter G family member 24
OG0000357	AP2-like ethylene-responsive transcription factor ANT isoform X2
OG0000378	protein NPGR2-like isoform X1
OG0000387	general transcription factor 3C polypeptide 1
OG0000399	protein BASIC PENTACYSTEINE2-like
OG0000417	uncharacterized protein LOC114179400 isoform X3
OG0000418	Heparanase-like protein 1
OG0000421	tropinone reductase homolog
OG0000427	probable serine/threonine-protein kinase PIX7 isoform X1
OG0000429	protein trichome birefringence-like 16
OG0000430	bZIP transcription factor 46-like isoform X1
OG0000449	ribonuclease P protein subunit p25-like protein isoform X1
OG0000459	mechanosensitive ion channel protein 2, chloroplastic-like
OG0000463	CBL-interacting serine/threonine-protein kinase 23
OG0000483	putative glucose-6-phosphate 1-epimerase
OG0000487	ABC transporter C family member 12
OG0000489	BEL1-like homeodomain protein 1
OG0000495	DUF21 domain-containing protein
OG0000510	UBP1-associated protein 2A
OG0000512	phosphoinositide phosphatase SAC3
OG0000520	nudix hydrolase 2
OG0000528	putative membrane protein
OG0000543	EID1-like F-box protein 2
OG0000554	glutamate dehydrogenase 2
OG0000596	sucrose nonfermenting 4-like protein
OG0000621	plant cysteine oxidase 4-like
OG0000624	glutathione S-transferase L3
OG0000629	hypothetical protein DEO72_LG6g3264
OG0000644	Salicylate carboxymethyltransferase
OG0000653	myosin-binding protein 1
OG0000662	PH, RCC1 and FYVE domains-containing protein 1-like isoform X1
OG0000670	calcium-transporting ATPase 4, plasma membrane-type
OG0000682	putative G3BP-like protein isoform X2
OG0000683	kinesin-like protein KIN-4A isoform X1
OG0000690	aldehyde dehydrogenase family 3 member H1 isoform X2
OG0000695	dual specificity protein kinase splB
OG0000697	ABC transporter C family member 8-like
OG0000702	trifunctional UDP-glucose 4,6-dehydratase/UDP-4-keto-6-deoxy-D-glucose 3,5-epimerase/UDP-4-keto-L-rhamnose-reductase RHM1
OG0000711	probable amino acid permease 7
OG0000734	calcineurin B-like protein 3 isoform X1
OG0000747	putative anthocyanidin reductase isoform X1
OG0000756	TPD1 protein homolog 1
OG0000801	Protein PIN-LIKES 3
OG0000831	DEAD-box ATP-dependent RNA helicase 37
OG0000850	pectin acetylesterase 8-like
OG0000856	queuine tRNA-ribosyltransferase subunit QTRTD1
OG0000862	prosaposin
OG0000895	TORTIFOLIA1-like protein 3
OG0001037	uncharacterized PKHD-type hydroxylase At1g22950 isoform X1
OG0001149	uridine 5'-monophosphate synthase-like
OG0000033	luminal-binding protein
OG0000140	probable NOT transcription complex subunit VIP2 isoform X1
OG0000150	uncharacterized protein LOC108326017 isoform X1
OG0000194	Retrotransposable element Tf2
OG0000200	transcription factor TGA2.2 isoform X1
OG0000237	UDP-glucuronic acid decarboxylase 6
OG0000240	chromatin modification-related protein EAF1 B isoform X1
OG0000260	protein LHY isoform X1
OG0000266	BTB/POZ domain-containing protein At5g47800 isoform X1
OG0000272	nuclear poly(A) polymerase 4 isoform X3
OG0000282	AUGMIN subunit 8 isoform X1
OG0000286	transcription factor SRM1-like
OG0000292	hypothetical protein PHAVU_002G223800g
OG0000293	CCR4-NOT transcription complex subunit 4
OG0000311	hypothetical protein PHAVU_011G017900g
OG0000316	protein ALWAYS EARLY 3
OG0000320	mitogen-activated protein kinase 20 isoform X1
OG0000324	disease resistance protein RPP13
OG0000329	boron transporter 4
OG0000332	VIN3-like protein 1 isoform X1
OG0000347	zinc finger BED domain-containing protein RICESLEEPER 2-like
OG0000353	BTB/POZ domain-containing protein NPY4-like
OG0000366	hypothetical protein PHAVU_005G177600g
OG0000374	zinc finger MYM-type protein 1-like
OG0000375	exportin-7-like isoform X1
OG0000384	protein WVD2-like 7 isoform X1
OG0000385	F-box protein At2g26160
OG0000391	zinc finger protein CONSTANS-LIKE 9
OG0000393	protein CELLULOSE SYNTHASE INTERACTIVE 1 isoform X2
OG0000396	subtilisin-like protease SBT3.9 isoform X1
OG0000400	common plant regulatory factor 1-like isoform X1
OG0000428	uncharacterized protein LOC108338734 isoform X1
OG0000439	heterogeneous nuclear ribonucleoprotein Q
OG0000440	protein NLP8-like
OG0000444	type IV inositol polyphosphate 5-phosphatase 3 isoform X1
OG0000452	secreted RxLR effector protein 78-like
OG0000454	inositol hexakisphosphate and diphosphoinositol-pentakisphosphate kinase VIP2 isoform X1
OG0000455	(S)-2-hydroxy-acid oxidase GLO1-like isoform X1
OG0000456	sucrose-phosphatase 1-like isoform X2
OG0000458	protein MEI2-like 1 isoform X1
OG0000468	nuclear transcription factor Y subunit A-10
OG0000488	phosphatidylinositol transfer protein 3-like
OG0000490	transcription factor GTE10
OG0000492	DnaJ subfamily B member 14
OG0000496	protein SOSEKI 3 isoform X1
OG0000497	homeobox protein ATH1 isoform X1
OG0000498	squamosa promoter-binding-like protein 13A
OG0000499	pentatricopeptide repeat-containing protein At2g06000 isoform X1
OG0000515	Protein FAR1-RELATED SEQUENCE 4
OG0000525	probable protein phosphatase 2C 35 isoform X1
OG0000526	protein PHOSPHATE STARVATION RESPONSE 1
OG0000531	polypyrimidine tract-binding protein homolog 2 isoform X1
OG0000532	ubinuclein-1 isoform X1
OG0000553	transcription factor MYB33-like isoform X1
OG0000556	serine/arginine-rich splicing factor RS40 isoform X1
OG0000557	villin-4
OG0000562	protein MID1-COMPLEMENTING ACTIVITY 1 isoform X1
OG0000563	Zinc finger protein
OG0000565	probable trehalose-phosphate phosphatase F
OG0000570	haloacid dehalogenase-like hydrolase domain-containing protein Sgpp isoform X1
OG0000578	transcription factor TCP2-like
OG0000584	adenylyl-sulfate kinase 3-like isoform X1
OG0000586	protein BREVIS RADIX
OG0000589	serine/arginine-rich splicing factor RS2Z32-like isoform X1
OG0000591	ATPase family AAA domain-containing protein
OG0000594	probable RNA-dependent RNA polymerase 1
OG0000602	probable ureide permease A3 isoform X4
OG0000604	nucleoside-diphosphate kinase
OG0000606	protein LNK2
OG0000608	NAC domain-containing protein 75 isoform X1
OG0000617	E3 SUMO-protein ligase SIZ1-like isoform X2
OG0000618	protein LONGIFOLIA 2 isoform X1
OG0000619	splicing factor U2af small subunit B-like
OG0000622	cyclin-dependent kinase F-4
OG0000625	inactive poly [ADP-ribose] polymerase RCD1
OG0000645	telomeric repeat-binding factor 2
OG0000649	Vacuolar cation/proton exchanger 2
OG0000651	CBL-interacting serine/threonine-protein kinase 3
OG0000652	serine/threonine-protein kinase STY8 isoform X1
OG0000655	myosin-1
OG0000656	transcription factor GTE4-like isoform X1
OG0000658	phosphatidylinositol 4-phosphate 5-kinase 7 isoform X1
OG0000661	uncharacterized protein LOC114177684 isoform X1
OG0000669	protein SPA1-RELATED 3 isoform X1
OG0000675	uncharacterized protein LOC108345646 isoform X4
OG0000684	dehydrodolichyl diphosphate synthase 6-like
OG0000688	zinc finger CCCH domain-containing protein 53-like isoform X1
OG0000689	potassium transporter 10 isoform X1
OG0000691	mitochondrial inner membrane protease subunit 1
OG0000696	protein yippee-like
OG0000701	B3 domain-containing transcription factor NGA1
OG0000712	zinc finger-containing ubiquitin peptidase 1-like isoform X1
OG0000714	Lysine-specific demethylase JMJ25
OG0000716	zinc finger BED domain-containing protein RICESLEEPER 2-like
OG0000733	villin-3 isoform X1
OG0000735	subtilisin-like protease SBT2.5
OG0000741	flocculation protein FLO11
OG0000754	ELMO domain-containing protein A
OG0000757	acyl-protein thioesterase 1
OG0000758	TNF receptor-associated factor homolog 1b-like isoform X1
OG0000759	putative axial regulator YABBY 2 isoform X1
OG0000768	serine/threonine-protein kinase EDR1 isoform X1
OG0000773	CBL-interacting serine/threonine-protein kinase 1
OG0000775	U-box domain-containing protein 33 isoform X1
OG0000777	peptide methionine sulfoxide reductase
OG0000790	phytoene synthase 2, chloroplastic-like
OG0000795	protein SEMI-ROLLED LEAF 2-like isoform X1
OG0000796	histone acetyltransferase HAC1 isoform X1
OG0000805	protein MAIN-LIKE 2 isoform X1
OG0000810	hypothetical protein PHAVU_003G134300g
OG0000825	protein IQ-DOMAIN 31-like isoform X1
OG0000834	ACT domain-containing protein ACR3
OG0000839	filament-like plant protein 3
OG0000840	Protein phosphatase 2C 16
OG0000843	Serine/threonine-protein kinase svkA
OG0000846	COP1-interacting protein 7
OG0000855	guanine nucleotide-binding protein alpha-1 subunit isoform X1
OG0000869	serine/threonine-protein kinase AFC2 isoform X1
OG0000872	triphosphate tunel metalloenzyme 3
OG0000874	Protein DEK
OG0000875	probable alkaline/neutral invertase D
OG0000882	protein SABRE isoform X1
OG0000884	paired amphipathic helix protein Sin3-like 4 isoform X1
OG0000886	bromodomain and WD repeat-containing protein 3 isoform X2
OG0000890	polyadenylation and cleavage factor homolog 4 isoform X1
OG0000896	probable phospholipid-transporting ATPase 4
OG0000904	ATP-citrate synthase beta chain protein 1
OG0000905	Nitrate regulatory gene2 protein
OG0000916	uncharacterized protein LOC108326099 isoform X1
OG0000930	Phospholipase protein
OG0000941	ABC transporter D family member 1
OG0000953	type I inositol polyphosphate 5-phosphatase 4
OG0000954	trihelix transcription factor ASIL2
OG0000956	Ternary complex factor MIP1
OG0000960	Protein IQ-DOMAIN 1
OG0000977	probable acetyl-CoA acetyltransferase, cytosolic 2 isoform X2
OG0000981	kinesin-like protein KIN-14B
OG0000983	pre-mRNA-processing protein 40A-like isoform X1
OG0000987	MADS-box transcription factor 1 isoform X1
OG0000996	protein INVOLVED IN DE NOVO 2
OG0001000	probable WRKY transcription factor 20 isoform X1
OG0001001	transmembrane protein 184A-like
OG0001004	lysine-specific demethylase JMJ706 isoform X2
OG0001010	Polyadenylate-binding protein-interacting protein 3
OG0001013	ATPase family AAA domain-containing protein 5
OG0001025	beta carbonic anhydrase 5, chloroplastic
OG0001029	clathrin interactor EPSIN 2 isoform X1
OG0001035	SPX domain-containing membrane protein At4g22990 isoform X1
OG0001043	TBC1 domain family member 9
OG0001045	vesicle transport protein GOT1-like
OG0001056	sterol 3-beta-glucosyltransferase UGT80A2
OG0001064	Protein SPIRRIG-like protein
OG0001067	ETO1-like protein 1
OG0001091	YTH domain-containing protein ECT4
OG0001098	Serine/threonine-protein kinase Aurora-1
OG0001103	serine/threonine-protein phosphatase 4 regulatory subunit 3
OG0001113	F-box only protein 13-like
OG0001118	protein MLN51 homolog
OG0001120	zinc finger CCCH domain-containing protein 18
OG0001121	Zinc finger CCCH domain-containing protein 38
OG0001132	BEL1-like homeodomain protein 7
OG0001133	ubiquitin domain-containing protein DSK2a isoform X1
OG0001135	patatin-like protein 2
OG0001139	putative transcription factor C2H2 family
OG0001145	dynein regulatory complex subunit 6-like isoform X1
OG0001147	protein TRANSPARENT TESTA 9 isoform X1
OG0001161	transcription factor MYB124-like
OG0001162	histone-lysine N-methyltransferase family member SUVH9
OG0001170	bZIP transcription factor TGA10
OG0001172	helicase-like transcription factor CHR28 isoform X1
OG0001184	E3 ubiquitin-protein ligase At3g02290-like
OG0001185	glutamate synthase [NADH], amyloplastic isoform X1
OG0001193	probable serine incorporator
OG0001198	putative HVA22-like protein g isoform X1
OG0001214	DENN domain-containing protein 5B
OG0001215	protein SUPPRESSOR OF GENE SILENCING 3
OG0001226	inositol-pentakisphosphate 2-kinase
OG0001241	Pyrrolidone-carboxylate peptidase
OG0001244	thioredoxin H9
OG0001252	probable inactive leucine-rich repeat receptor-like protein kinase At3g03770
OG0001257	probable protein phosphatase 2C 52
OG0001261	protein phosphatase inhibitor 2-like isoform X2
OG0001272	nudix hydrolase 23, chloroplastic
OG0001274	Nitrate regulatory gene2 protein
OG0001279	phosphatidylinositol N-acetylglucosaminyltransferase subunit A-like
OG0001285	probable mediator of RNA polymerase II transcription subunit 26c
OG0001302	polycomb group protein FIE1
OG0001313	ribonuclease J isoform X2
OG0001316	glycerol-3-phosphate acyltransferase 9
OG0001319	phototropin-1
OG0001330	protein TPX2 isoform X3
OG0001332	RNA polymerase II C-terminal domain phosphatase-like 4 isoform X1
OG0001338	TBC1 domain family member 13
OG0001344	cyclic nucleotide-gated ion channel 1
OG0001356	probable inactive receptor kinase At4g23740
OG0001357	nucleoside hydrolase 3 isoform X1
OG0001377	uncharacterized protein LOC114179764
OG0001383	Serine/threonine-protein kinase GRIK1
OG0001396	sister chromatid cohesion protein PDS5 homolog A-like isoform X1
OG0001405	GDSL esterase/lipase At4g10955
OG0001412	CRIB domain-containing protein RIC4
OG0001427	putative WRKY transcription factor 19
OG0001434	UBP1-associated protein 2C-like
OG0001443	COP9 signalosome complex subunit 7 isoform X3
OG0001447	Methyl-CpG-binding domain-containing protein 13
OG0001459	probable transcription factor PosF21
OG0001466	vacuolar protein sorting-associated protein 55 homolog
OG0001491	Dual specificity protein
OG0001499	rop guanine nucleotide exchange factor 14 isoform X1
OG0001500	mediator of RNA polymerase II transcription subunit 15a isoform X1
OG0001506	glutathione S-transferase zeta class
OG0001507	protein WVD2-like 4 isoform X1
OG0001510	proton pump-interactor 1
OG0001513	50S ribosomal protein L2, chloroplastic
OG0001523	hypothetical protein PHAVU_006G083400g
OG0001561	protein YIF1B-A
OG0001573	probable E3 ubiquitin-protein ligase RZFP34
OG0001574	Rab3 GTPase-activating protein catalytic subunit
OG0001597	TOM1-like protein 5
OG0001599	DDT domain-containing protein DDB_G0282237
OG0001611	calmodulin-binding transcription activator 4 isoform X2
OG0001613	Protein phosphatase 1 regulatory subunit pprA
OG0001625	probable protein phosphatase 2C 55 isoform X1
OG0001642	mitochondrial proton/calcium exchanger protein
OG0001650	protein Dr1 homolog isoform X1
OG0001651	Low-temperature-induced protein
OG0001655	Polypyrimidine tract-binding 3
OG0001677	CSC1-like protein RXW8
OG0001752	uncharacterized protein LOC114186890 isoform X5
OG0001805	uncharacterized protein LOC108342939
OG0001895	ankyrin repeat-containing protein At5g02620-like
OG0001903	Protein MEI2-like 2
OG0001925	hypothetical protein E2542_SST27193
OG0001930	YwbO isoform A
OG0001943	PHD finger protein EHD3
OG0001949	dnaJ homolog subfamily B member 3-like isoform X1
OG0001960	probable magnesium transporter NIPA9
OG0001966	probable protein phosphatase 2C 12 isoform X2
OG0001967	F-box/kelch-repeat protein At1g55270 isoform X1
OG0002026	F-box/kelch-repeat protein At3g61590 isoform X2
OG0002028	uncharacterized protein LOC108332104, partial
OG0002047	serine/threonine-protein kinase CTR1
OG0002061	serine decarboxylase 1-like
OG0002086	protein PHR1-LIKE 2-like isoform X1
OG0002089	phospholipid-transporting ATPase 1
OG0002167	membrane protein of ER body-like protein
OG0002199	protein RMD5 homolog
OG0002399	E3 ubiquitin-protein ligase UPL6-like isoform X1
OG0002504	tripeptidyl-peptidase 2 isoform X2
OG0002524	protein GET1
OG0002644	zinc finger protein CONSTANS-LIKE 13
OG0002748	ABC transporter G family member 11
OG0000224	transmembrane protein, putative
OG0000326	glycinol 4-dimethylallyltransferase-like
OG0000380	transposon Pol polyprotein
OG0000462	Cell division cycle-associated 7-like protein
OG0000480	pentatricopeptide repeat-containing protein At1g22960, mitochondrial
OG0000493	beta-galactosidase 15
OG0000529	choline/ethanolaminephosphotransferase 1-like
OG0000533	Ternary complex factor MIP1
OG0000534	coiled-coil domain-containing protein 115-like isoform X1
OG0000559	BTB/POZ domain-containing protein At1g04390 isoform X1
OG0000576	protein NONRESPONDING TO OXYLIPINS 2, mitochondrial-like isoform X2
OG0000579	small G protein signaling modulator 1 isoform X1
OG0000585	BEACH domain-containing protein B isoform X1
OG0000592	splicing factor, suppressor of white-apricot homolog isoform X1
OG0000628	splicing factor U2af large subunit A isoform X3
OG0000631	RNA-binding protein 25 isoform X2
OG0000663	probable LRR receptor-like serine/threonine-protein kinase At5g10290
OG0000673	two-component response regulator ARR-A family
OG0000700	pentatricopeptide repeat-containing protein At1g06710, mitochondrial
OG0000760	uncharacterized protein LOC106756352 isoform X1
OG0000764	polycomb group protein EMBRYONIC FLOWER 2 isoform X1
OG0000826	hypothetical protein PHAVU_007G021900g
OG0000833	transmembrane protein 56-B-like
OG0000841	cyclin-dependent kinase G-2 isoform X1
OG0000852	ELMO domain-containing protein A
OG0000858	uncharacterized protein LOC124824263
OG0000859	Transposon Ty3-G Gag-Pol polyprotein
OG0000878	sterol 3-beta-glucosyltransferase UGT80B1 isoform X1
OG0000897	protein RDM16 isoform X1
OG0000925	transcriptional corepressor LEUNIG_HOMOLOG isoform X1
OG0000939	sec-independent translocase TatB-like protein isoform X1
OG0000972	ubiquitin fusion degradation protein 1 homolog
OG0000989	histone-lysine N-methyltransferase SUVR5
OG0001036	microtubule cytoskeleton organization
OG0001083	4'-phosphopantetheinyl transferase
OG0001086	transcription factor bHLH49 isoform X1
OG0001096	N-(5'-phosphoribosyl)anthranilate isomerase 1, chloroplastic isoform X1
OG0001097	snRNA-activating protein complex subunit isoform X1
OG0001104	transcription factor-like protein DPB isoform X1
OG0001106	elongation factor 1-alpha isoform X1
OG0001125	UDP-N-acetylglucosamine transferase subunit ALG14 homolog isoform X1
OG0001166	uncharacterized protein LOC114167284
OG0001187	EMSY 1
OG0001192	helicase-like transcription factor CHR28
OG0001237	endo-1,4-beta-xylanase 1 isoform X1
OG0001255	putative inactive protein kinase
OG0001259	putative vacuolar protein sorting-associated protein 13A
OG0001283	protein PELOTA 1 isoform X1
OG0001309	mediator of RNA polymerase II transcription subunit 4
OG0001335	transcription factor IIIB 90 kDa subunit isoform X1
OG0001346	uncharacterized protein LOC108343253 isoform X1
OG0001355	YTH domain-containing protein ECT4 isoform X2
OG0001363	protein glucosyltransferase
OG0001374	nicotinamide/nicotinic acid mononucleotide adenylyltransferase-like isoform X1
OG0001384	phosphatidate cytidylyltransferase, mitochondrial isoform X1
OG0001392	protein LNK1 isoform X1
OG0001395	DNA repair protein REV1 isoform X1
OG0001398	putative lysine-specific demethylase JMJ16
OG0001400	DNA topoisomerase 2-binding protein 1-A isoform X1
OG0001402	Embryogenesis-associated protein EMB8
OG0001419	zinc finger CCCH domain-containing protein 13 isoform X1
OG0001440	integrator complex subunit 7
OG0001454	serine/arginine repetitive matrix protein 2 isoform X1
OG0001456	protein arv1 homolog isoform X1
OG0001461	serine/threonine-protein phosphatase 5 isoform X2
OG0001462	CTD small phosphatase-like protein 2 isoform X1
OG0001463	zinc finger CCCH domain-containing protein 13 isoform X2
OG0001472	Reticulocyte-binding protein a
OG0001475	hypothetical protein PHAVU_008G016000g
OG0001477	protein IQ-DOMAIN 14 isoform X1
OG0001486	histone-lysine N-methyltransferase ATXR7 isoform X1
OG0001488	SOSS complex subunit B homolog
OG0001489	OTU domain-containing protein 3 isoform X1
OG0001495	P-loop containing nucleoside triphosphate hydrolase
OG0001531	structural constituent of ribosome
OG0001547	Cytochrome P450 83B1
OG0001576	Pre-rRNA-processing protein IPI1 isoform A
OG0001580	RNA polymerase II-associated protein 3 isoform X1
OG0001594	alkylated DNA repair protein alkB
OG0001617	phosphoribosylaminoimidazole carboxylase, chloroplastic
OG0001622	peptidyl-tRNA hydrolase, mitochondrial isoform X1
OG0001623	DNA-directed RNA polymerase III subunit RPC6
OG0001640	protein EMSY-LIKE 1 isoform X1
OG0001643	methionine aminopeptidase 2B isoform X1
OG0001644	uncharacterized protein LOC106769630 isoform X4
OG0001659	ATPase family AAA domain-containing protein
OG0001664	SAGA-associated factor 29 homolog B-like isoform X3
OG0001682	U11/U12 small nuclear ribonucleoprotein 65 kDa protein isoform X1
OG0001686	photosystem II D1 precursor processing protein PSB27-H2, chloroplastic isoform X1
OG0001687	vacuolar fusion protein CCZ1 homolog B isoform X1
OG0001728	putative pentatricopeptide repeat-containing protein At4g17915
OG0001731	uncharacterized protein LOC124841863 isoform X2
OG0001742	tobamovirus multiplication protein 2A-like
OG0001744	molybdenum cofactor biosynthesis protein
OG0001751	snRNA-activating protein complex subunit 1
OG0001756	U6 snRNA phosphodiesterase
OG0001760	CMP-sialic acid transporter 3
OG0001765	transcription factor bHLH153 isoform X1
OG0001770	elongator complex protein 2
OG0001782	Alpha/Beta hydrolase fold
OG0001785	mediator of RNA polymerase II transcription subunit 15A-like
OG0001793	regulation of nuclear pre-mRNA domain-containing protein 1A
OG0001798	pentatricopeptide repeat-containing protein At4g04790, mitochondrial isoform X1
OG0001848	hypothetical protein E2542_SST12438
OG0001856	mediator of RNA polymerase II transcription subunit 25
OG0001861	E3 ubiquitin-protein ligase BOI
OG0001865	O-acyltransferase WSD1-like isoform X1
OG0001871	trimethylguanosine synthase
OG0001883	exosome complex component RRP45A isoform X1
OG0001890	TSL-kinase interacting protein 1
OG0001900	nodulin homeobox isoform X2
OG0001906	E3 ubiquitin-protein ligase CCNB1IP1 homolog isoform X1
OG0001913	nuclear transcription factor Y subunit A-7
OG0001915	WEB family protein At4g27595, chloroplastic isoform X1
OG0001945	GPI ethanolamine phosphate transferase 2 isoform X1
OG0001965	transportin MOS14 isoform X1
OG0001971	aminodeoxychorismate synthase, chloroplastic
OG0001972	Protein WHAT'S THIS FACTOR 1
OG0001979	MORC family CW-type zinc finger protein 3-like isoform X1
OG0001991	glutathionyl-hydroquinone reductase YqjG-like isoform X1
OG0002002	histidine protein methyltransferase 1 homolog isoform X1
OG0002006	serine/threonine-protein kinase 19 isoform X1
OG0002011	zinc finger SWIM domain-containing protein 7 isoform X1
OG0002013	50S ribosomal protein L18
OG0002018	protein SICKLE isoform X1
OG0002022	myosin heavy chain, striated muscle
OG0002030	protein RRNAD1 isoform X1
OG0002054	mediator of RNA polymerase II transcription subunit 10b-like
OG0002057	ABA responsive element binding factor
OG0002070	regulator of MON1-CCZ1 complex
OG0002071	protein cornichon homolog 1 isoform X1
OG0002083	hypothetical protein PHAVU_003G185700g
OG0002085	ubiquitin-like-conjugating enzyme ATG10 isoform X1
OG0002101	p53 and DNA damage-regulated protein 1
OG0002109	dehydrodolichyl diphosphate synthase complex subunit NUS1 isoform X1
OG0002125	uncharacterized WD repeat-containing protein C2A9.03 isoform X1
OG0002136	protein IQ-DOMAIN 1 isoform X1
OG0002137	U3 small nucleolar RNA-associated protein 14
OG0002139	protein ANTHESIS POMOTING FACTOR 1 isoform X1
OG0002144	SART-1 family protein DOT2
OG0002169	histone-lysine N-methyltransferase EZA1 isoform X2
OG0002170	phosphatidylinositol glycan
OG0002172	telomerase reverse transcriptase isoform X1
OG0002173	ubiquitin-like domain-containing protein CIP73 isoform X1
OG0002212	putative E3 ubiquitin-protein ligase LIN isoform X1
OG0002221	E3 ubiquitin-protein ligase MARCH7
OG0002224	histone-lysine N-methyltransferase SETD1
OG0002245	uncharacterized protein LOC114187848 isoform X2
OG0002248	3-hydroxyisobutyryl-CoA hydrolase-like protein 3, mitochondrial isoform X1
OG0002260	YqkD protein
OG0002266	octanoyltransferase LIP2p, chloroplastic-like isoform X1
OG0002273	pathogenesis-related homeodomain protein
OG0002280	Serine/threonine-protein kinase 11-interacting protein
OG0002285	Phosphoserine phosphatase, chloroplastic
OG0002289	pentatricopeptide repeat-containing protein At1g53600, mitochondrial isoform X1
OG0002291	tRNA-specific adenosine deaminase TAD2
OG0002299	uncharacterized protein LOC108329940
OG0002302	autophagy-related protein 18c
OG0002307	uncharacterized protein LOC124822874 isoform X1
OG0002315	protein RRC1 isoform X1
OG0002321	scarecrow-like protein 1
OG0002323	Interactor of constitutive active ROPs 4
OG0002377	ubiquinone biosynthesis monooxygenase COQ6, mitochondrial-like isoform X1
OG0002378	AMSH-like ubiquitin thioesterase 2 isoform X1
OG0002379	calmodulin-binding protein 60 B
OG0002387	probable isoaspartyl peptidase/L-asparaginase 3 isoform X1
OG0002391	large subunit ribosomal protein L27
OG0002398	puromycin-sensitive aminopeptidase isoform X1
OG0002404	nuclear intron maturase 3, mitochondrial
OG0002409	methyl-CpG-binding domain-containing protein 2
OG0002419	basic leucine zipper 23
OG0002422	histone-lysine N-methyltransferase ASHH1 isoform X1
OG0002425	protein DOUBLE-STRAND BREAK FORMATION isoform X2
OG0002429	NADP-specific glutamate dehydrogenase-like isoform X1
OG0002430	probable DNA replication complex GINS protein PSF1
OG0002439	histone deacetylase 15
OG0002452	Ceramide kinase
OG0002458	cytochrome f
OG0002463	DNA-directed RNA polymerase III subunit RPC8
OG0002483	rRNA-processing protein UTP23 homolog
OG0002499	pentatricopeptide repeat-containing protein At2g03880, mitochondrial
OG0002510	Zinc finger, RING-type
OG0002530	uncharacterized protein LOC114186532 isoform X1
OG0002574	probable splicing factor 3A subunit 1
OG0002601	pentatricopeptide repeat-containing protein At5g21222-like isoform X1
OG0002611	putative pentatricopeptide repeat-containing protein At2g02150 isoform X1
OG0002625	pentatricopeptide repeat-containing protein At3g09040, mitochondrial
OG0002648	integrator complex subunit 9
OG0002653	protein APEM9-like
OG0002660	protein split ends-like isoform X1
OG0002669	chaperone protein dnaJ 49
OG0002684	carboxypeptidase SOL1 isoform X1
OG0002704	light-mediated development protein DET1 isoform X1
OG0002711	ABC transporter I family member 11, chloroplastic isoform X1
OG0002712	54S ribosomal protein L37, mitochondrial-like
OG0002715	pentatricopeptide repeat-containing protein At5g39680
OG0002738	hypothetical protein PHAVU_004G138800g
OG0002739	Protein SMG8
OG0002740	mediator of RNA polymerase II transcription subunit 12-like isoform X1
OG0002741	RNA-binding protein 1
OG0002777	translocase of chloroplast 90, chloroplastic isoform X1
OG0002804	uncharacterized protein HKW66_Vig0233750
OG0002810	pre-mRNA splicing factor SR-like 1 isoform X1
OG0002813	protein UXT homolog
OG0002826	protoporphyrinogen oxidase 2 isoform X1
OG0002828	transcription initiation factor TFIID subunit 4b isoform X1
OG0002846	ElonginA binding-protein 1
OG0002860	Armadillo-type fold
OG0002861	protein prenyltransferase alpha subunit repeat-containing protein 1 isoform X1
OG0002868	probable serine incorporator isoform X1
OG0002881	phospholipase A1 PLIP1, chloroplastic
OG0002927	SAC3 family protein A isoform X1
OG0002966	uncharacterized LOC100527393 precursor
OG0002974	protein stum-like isoform X1
OG0002997	Protein SAWADEE HOMEODOMAIN-like 1
OG0003001	50S ribosomal protein L22
OG0003036	HEAT repeat-containing protein 6 isoform X1
OG0003043	endoplasmic reticulum metallopeptidase 1
OG0003056	putative domain XH
OG0003058	TATA-binding protein-associated factor BTAF1
OG0003063	Acyl-CoA N-acyltransferase
OG0003086	hypothetical protein E2542_SST04136
OG0003094	Geranylgeranyl transferase type-2 subunit beta 1
OG0003098	Dihydroorotase, mitochondrial
OG0003102	origin of replication complex subunit 5
OG0003111	putative acyl-activating enzyme 19 isoform X1
OG0003126	glycosyltransferase BC10 isoform X4
OG0003127	protein KTI12 homolog
OG0003175	dol-P-Glc:Glc(2)Man(9)GlcNAc(2)-PP-Dol alpha-1,2-glucosyltransferase
OG0003186	cytochrome c-type biogenesis CcmH-like mitochondrial protein
OG0003189	probable 1-acyl-sn-glycerol-3-phosphate acyltransferase 4
OG0003192	histone-lysine N-methyltransferase ASHH3 isoform X1
OG0003210	hypothetical protein PHAVU_009G232800g
OG0003225	neuroguidin
OG0003241	PHD finger protein
OG0003288	SUPPRESSOR OF ABI3-5 isoform X1
OG0003376	protein MICRORCHIDIA 6
OG0003377	protein LAZ1 homolog 2 isoform X1
OG0003426	DNA-directed RNA polymerase II subunit RPB7
OG0003427	pentatricopeptide repeat-containing protein At5g66500, mitochondrial-like
OG0003430	Telomere repeat-binding protein 6
OG0003443	ADP,ATP carrier protein ER-ANT1
OG0003460	myb family transcription factor PHL7-like isoform X1
OG0003461	sister chromatid cohesion 1 protein 2 isoform X1
OG0003492	COP9 signalosome complex subunit 3
OG0003521	endoribonuclease Dicer homolog 3a isoform X1
OG0003551	bifunctional adenosine 5'-phosphosulfate phosphorylase/adenylylsulfatase HINT4 isoform X1
OG0003574	probable hexosyltransferase MUCI70
OG0003581	BAG-associated GRAM protein 1 isoform X1
OG0003590	Protein Line
OG0003604	putative ALA-interacting subunit 2
OG0003606	uncharacterized ATP-dependent helicase YprA
OG0003613	Thioredoxin-like fold
OG0003616	protein PTST, chloroplastic
OG0003654	beta-amylase 7 isoform X1
OG0003660	pre-mRNA-splicing factor SLU7-A
OG0003663	probable U3 small nucleolar RNA-associated protein 11
OG0003672	trihelix transcription factor ASR3
OG0003683	mitochondrial intermediate peptidase, mitochondrial isoform X1
OG0003685	zinc finger HIT domain-containing protein 2 isoform X1
OG0003735	Ycf20-like protein
OG0003740	BUD13 homolog
OG0003747	syndetin isoform X1
OG0003752	Elongation factor Ts
OG0003772	probable RNA-binding protein EIF1AD
OG0003819	general transcription factor 3C polypeptide 6 isoform X1
OG0003823	pentatricopeptide repeat-containing protein At3g53360, mitochondrial isoform X1
OG0003829	Cytochrome c oxidase assembly protein COX11, mitochondrial
OG0003862	pentatricopeptide repeat-containing protein At3g60050
OG0003872	protein disulfide isomerase pTAC5, chloroplastic isoform X1
OG0003876	Zinc finger, SWIM-type
OG0003881	integrator complex subunit 7
OG0003922	RNA-directed DNA methylation 4
OG0003954	protein root UVB sensitive 5
OG0003957	Proteasome assembly chaperone 3
OG0003974	ATPase family AAA domain-containing protein At1g05910 isoform X1
OG0003983	ubiquitin carboxyl-terminal hydrolase 25 isoform X1
OG0003989	probable hexosyltransferase MUCI70 isoform X1
OG0003992	protein SOSEKI 1 isoform X3
OG0004030	U6 small nuclear RNA (adenine-(43)-N(6))-methyltransferase isoform X1
OG0004050	reticulon-like protein B16
OG0004062	uncharacterized protein LOC114179343
OG0004074	centromere protein V
OG0004092	RNA-binding protein 48
OG0004096	hypothetical protein PHAVU_001G128900g
OG0004116	Symplekin isoform A
OG0004133	methionyl-tRNA formyltransferase
OG0004138	ribosome maturation protein SBDS
OG0004141	midasin
OG0004167	UDP-N-acetylglucosamine transferase subunit ALG13 homolog
OG0004259	frataxin, mitochondrial
OG0004312	protein FLX-like 1 isoform X1
OG0004333	uncharacterized protein LOC114182088 isoform X1
OG0004354	cyclin-J18
OG0004355	octanoyltransferase LIP2, mitochondrial
OG0004423	THO complex subunit 1
OG0004458	methyltransferase-like protein 23 isoform X1
OG0004480	NADPH-dependent diflavin oxidoreductase 1
OG0004496	DET1- and DDB1-associated protein 1
OG0004503	CRAL-TRIO domain-containing protein C3H8.02
OG0004513	RNA polymerase beta subunit
OG0004584	DEAD-box ATP-dependent RNA helicase 1-like
OG0004604	Glycosylphosphatidylinositol anchor attachment 1 protein
OG0004626	transcription factor bHLH144
OG0004685	COMM domain-containing protein 9
OG0004753	pentatricopeptide repeat-containing protein At2g27800, mitochondrial isoform X1
OG0004763	Golgi SNAP receptor complex member 1-2
OG0004768	dnaJ homolog subfamily C member 2
OG0004769	lysine-specific demethylase JMJ31 isoform X1
OG0004873	F-box protein At5g39250
OG0004904	pentatricopeptide repeat-containing protein At1g71210, mitochondrial
OG0004964	nodulin 22
OG0005009	60S ribosomal protein
OG0005024	Myeloid leukemia factor 1
OG0005037	apoptotic chromatin condensation inducer in the nucleus isoform X1
OG0005099	pentatricopeptide repeat-containing protein At4g18975, chloroplastic isoform X1
OG0005104	cytochrome b5 domain-containing protein RLF
OG0005171	DNA-directed RNA polymerase III subunit RPC1
OG0005219	Signal recognition particle 9 kDa protein
OG0005367	Release factor glutamine methyltransferase
OG0005413	heat shock factor-binding protein-like
OG0005438	FRIGIDA-like protein 3
OG0005439	Protein CHROMATIN REMODELING 4
OG0005558	elongator complex protein 4
OG0005602	uncharacterized protein At3g49140 isoform X1
OG0005656	phospholipase SGR2 isoform X1
OG0005805	tRNA (guanine(37)-N1)-methyltransferase 2 isoform X1
OG0006107	DEAD-box ATP-dependent RNA helicase 21
OG0006282	subtilisin-like protease Glyma18g48580
OG0007668	probable plastid-lipid-associated protein 10, chloroplastic
OG0000010	transposon protein, putative, mutator sub-class [Oryza sativa Japonica Group]
OG0000085	Os10g0121300 [Oryza sativa Japonica Group]
OG0000108	Os06g0548100 [Oryza sativa Japonica Group]
OG0000145	NBS-LRR-like resistance protein [Oryza sativa]
OG0000297	protein FAR1-RELATED SEQUENCE 6 isoform X1 [Oryza sativa Japonica Group]
OG0000323	OSJNBa0043L09.18 [Oryza sativa Japonica Group]
OG0000654	Os02g0513700 [Oryza sativa Japonica Group]
OG0000737	30S ribosomal protein S7, chloroplastic [Zea mays]
OG0000752	Os05g0263200 [Oryza sativa Japonica Group]
OG0000908	ribosomal protein L14 [Zizania latifolia]
OG0000933	protein transport protein yos1-like [Hordeum vulgare subsp. vulgare]
OG0000973	Os10g0444100 [Oryza sativa Japonica Group]
OG0000994	Os09g0551900 [Oryza sativa Japonica Group]
OG0001068	protein FAR1-RELATED SEQUENCE 5-like [Triticum dicoccoides]
